# Supplementary material for: Remote sensing technology for rapid extraction of burned areas and ecosystem environmental assessment
Source: PeerJ. 2023 Feb 6;11:e14557. doi: 10.7717/peerj.14557 (PMC9910190; doi:10.7717/peerj.14557)
Supplement: Supplemental Information 1 [file peerj-11-14557-s001.zip]

Archive with 7 entries (6 files):
- Burned areas/
- Burned areas/Heavy_fire_area_2019.tif
- Burned areas/Heavy_fire_area_2020.tif
- Burned areas/Heavy_fire_area_2021.tif
- Burned areas/Mild_fire_area_2019.tif
- Burned areas/Mild_fire_area_2020.tif
- Burned areas/Mild_fire_area_2021.tif
