# Supplementary material for: Remote sensing technology for rapid extraction of burned areas and ecosystem environmental assessment
Source: PeerJ. 2023 Feb 6;11:e14557. doi: 10.7717/peerj.14557 (PMC9910190; doi:10.7717/peerj.14557)
Supplement: Supplemental Information 2 [file peerj-11-14557-s002.zip]

Archive with 7 entries (6 files):
- RSEI/
- RSEI/RSEI_post_2019.tif
- RSEI/RSEI_post_2020.tif
- RSEI/RSEI_post_2021.tif
- RSEI/RSEI_pre_2019.tif
- RSEI/RSEI_pre_2020.tif
- RSEI/RSEI_pre_2021.tif
